# Supplementary material for: The Photodegradation of Lignin Methoxyl C Promotes Fungal Decomposition of Lignin Aromatic C Measured with 13C-CPMAS NMR
Source: J Fungi (Basel). 2022 Aug 24;8(9):900. doi: 10.3390/jof8090900 (PMC9504352; doi:10.3390/jof8090900)
Supplement: Supplementary file 1 [file jof-08-00900-s001.zip]

Archive with 1 entries (1 files):
- jof-1859321-supplementary.pdf
